# Supplementary material for: PNPLA3-I148M Variant Promotes the Progression of Liver Fibrosis by Inducing Mitochondrial Dysfunction
Source: Int J Mol Sci. 2023 Jun 2;24(11):9681. doi: 10.3390/ijms24119681 (PMC10253263; doi:10.3390/ijms24119681)
Supplement: Supplementary file 1 [file ijms-24-09681-s001.zip]

Archive with 1 entries (1 files):
- ijms-2405610-supplementary.pdf
